# Supplementary material for: Multiproxy analysis of stabling layers in four middle bronze age byre-houses from the site of Oppeano 4D (Verona, Italy)
Source: PLoS One. 2025 May 22;20(5):e0323724. doi: 10.1371/journal.pone.0323724 (PMC12097577; doi:10.1371/journal.pone.0323724)
Supplement: SM5 Palynology — (XLSX) [file pone.0323724.s005.xlsx]

## Sheet: Oppeano 4D - CGFE - Pollen
Supplementary Material 5 of the manuscript Nicosia et al.
Pollen dataset (counts and percentage values)		Structure	C	C	C	C	C	C	G	G	G	G	G	F	F	F	E	E	E	E	E		Structure	C	C	C	C	C	C	G	G	G	G	G	F	F	F	E	E	E	E	E
		Unit	415C	415C	415C	415C	488	488	567	610	635	654	646	456B	587	601	529	598	615	619	619		Unit	415C	415C	415C	415C	488	488	567	610	635	654	646	456B	587	601	529	598	615	619	619
		SampleNr	57	58	50	51	52	53	25	27	28	29	32	48	70	72	42	43	47	44	45		SampleNr	57	58	50	51	52	53	25	27	28	29	32	48	70	72	42	43	47	44	45
		Lycopodium (added)	74	45	27	31	112	103	13	33	30	30	22	30	39	23	22	7	10	25	7		Lycopodium (added)	74	45	27	31	112	103	13	33	30	30	22	30	39	23	22	7	10	25	7
		Σ Total Pollen	497	562	617	451	369	395	397	407	279	488	694	456	225	583	122	416	490	603	94		Σ Total Pollen	497	562	617	451	369	395	397	407	279	488	694	456	225	583	122	416	490	603	94
		Pollen concentration (pollen/g)	34263.8	76856.9	129316	83039.3	17679.9	21781.7	77351.3	90772.8	34270.3	96772.2	194754	103819	38879.5	65157.6	30066.1	3.28606e+06	483272	299921	82119.2		Pollen concentration (pollen/g)	34263.8	76856.9	129316	83039.3	17679.9	21781.7	77351.3	90772.8	34270.3	96772.2	194754	103819	38879.5	65157.6	30066.1	3.28606e+06	483272	299921	82119.2
Arboreal Pollen	Conifers	Pinus	3	0	1	3	2	2	0	2	3	0	1	2	0	0	0	1	1	1	1		Pinus	0.603622	0	0.162075	0.665188	0.542005	0.506329	0	0.4914	1.07527	0	0.144092	0.438596	0	0	0	0.240385	0.204082	0.165837	1.06383
		Picea	0	0	1	0	0	0	0	0	1	0	1	0	0	0	0	0	0	0	0		Picea	0	0	0.162075	0	0	0	0	0	0.358423	0	0.144092	0	0	0	0	0	0	0	0
		Abies	1	1	0	1	1	1	0	1	1	1	0	1	0	0	1	0	0	0	0		Abies	0.201207	0.177936	0	0.221729	0.271003	0.253165	0	0.2457	0.358423	0.204918	0	0.219298	0	0	0.819672	0	0	0	0
	Mesophilous woodlands	Fagus	0	4	1	1	1	0	0	0	0	2	2	0	1	0	0	0	0	0	0		Fagus	0	0.711744	0.162075	0.221729	0.271003	0	0	0	0	0.409836	0.288184	0	0.444444	0	0	0	0	0	0
		Quercus dec. group	7	41	11	11	2	0	8	3	4	5	17	9	2	11	0	3	4	1	0		Quercus dec. group	1.40845	7.29537	1.78282	2.43902	0.542005	0	2.01511	0.737101	1.43369	1.02459	2.44957	1.97368	0.888889	1.88679	0	0.721154	0.816327	0.165837	0
		Carpinus	1	5	3	2	2	1	0	0	3	0	4	3	0	3	0	0	0	0	0		Carpinus	0.201207	0.88968	0.486224	0.443459	0.542005	0.253165	0	0	1.07527	0	0.576369	0.657895	0	0.51458	0	0	0	0	0
		Acer	0	0	0	0	0	0	0	1	0	0	0	3	0	0	0	0	0	3	0		Acer	0	0	0	0	0	0	0	0.2457	0	0	0	0.657895	0	0	0	0	0	0.497512	0
		Fraxinus excelsior	0	0	0	0	0	0	0	0	0	0	0	0	0	2	0	0	0	0	0		Fraxinus excelsior	0	0	0	0	0	0	0	0	0	0	0	0	0	0.343053	0	0	0	0	0
		Prunus-type	0	0	0	0	0	0	0	0	0	0	0	0	0	0	0	1	0	0	0		Prunus-type	0	0	0	0	0	0	0	0	0	0	0	0	0	0	0	0.240385	0	0	0
		Sorbus	0	1	0	0	0	0	0	0	0	0	0	0	0	0	0	0	0	1	0		Sorbus	0	0.177936	0	0	0	0	0	0	0	0	0	0	0	0	0	0	0	0.165837	0
		Rosaceae	0	0	0	0	0	1	2	1	0	0	3	0	0	0	0	0	0	1	0		Rosaceae	0	0	0	0	0	0.253165	0.503778	0.2457	0	0	0.432277	0	0	0	0	0	0	0.165837	0
		Tilia	0	0	0	0	0	0	0	1	0	0	0	0	0	0	0	0	0	0	0		Tilia	0	0	0	0	0	0	0	0.2457	0	0	0	0	0	0	0	0	0	0	0
		Ulmus	2	0	2	2	1	0	0	0	1	0	0	0	0	1	0	0	1	0	0		Ulmus	0.402414	0	0.324149	0.443459	0.271003	0	0	0	0.358423	0	0	0	0	0.171527	0	0	0.204082	0	0
	Hygrophilous woodland	Alnus	3	12	12	5	5	0	8	4	0	27	19	9	25	13	4	17	5	19	4		Alnus	0.603622	2.13523	1.94489	1.10865	1.35501	0	2.01511	0.982801	0	5.53279	2.73775	1.97368	11.1111	2.22985	3.27869	4.08654	1.02041	3.15091	4.25532
		Populus	0	0	3	0	0	0	0	0	0	0	0	1	0	0	0	0	0	0	0		Populus	0	0	0.486224	0	0	0	0	0	0	0	0	0.219298	0	0	0	0	0	0	0
		Salix	0	0	1	0	0	0	0	0	0	0	0	0	0	0	0	0	0	1	0		Salix	0	0	0.162075	0	0	0	0	0	0	0	0	0	0	0	0	0	0	0.165837	0
		Betula	0	0	0	0	0	0	0	0	0	0	2	1	2	2	0	0	0	2	0		Betula	0	0	0	0	0	0	0	0	0	0	0.288184	0.219298	0.888889	0.343053	0	0	0	0.331675	0
	Shrubs	Corylus	6	2	4	0	4	1	2	7	10	55	58	4	8	14	0	9	4	2	1		Corylus	1.20724	0.355872	0.648298	0	1.08401	0.253165	0.503778	1.7199	3.58423	11.2705	8.35735	0.877193	3.55556	2.40137	0	2.16346	0.816327	0.331675	1.06383
		Cornus mas	1	0	0	1	0	0	0	2	1	5	0	3	0	0	0	0	0	0	0		Cornus mas	0.201207	0	0	0.221729	0	0	0	0.4914	0.358423	1.02459	0	0.657895	0	0	0	0	0	0	0
		Cornus sanguinea	0	1	0	0	0	0	0	1	0	0	0	12	0	0	0	0	1	0	0		Cornus sanguinea	0	0.177936	0	0	0	0	0	0.2457	0	0	0	2.63158	0	0	0	0	0.204082	0	0
		Viburnum opulus	0	0	0	0	0	0	1	0	0	0	0	0	0	0	0	0	0	0	1		Viburnum opulus	0	0	0	0	0	0	0.251889	0	0	0	0	0	0	0	0	0	0	0	1.06383
		Frangula alnus	0	0	0	0	0	0	1	0	0	1	0	0	0	0	0	0	0	0	0		Frangula alnus	0	0	0	0	0	0	0.251889	0	0	0.204918	0	0	0	0	0	0	0	0	0
		Ericaceae	0	0	0	0	0	0	0	0	0	1	0	0	0	0	0	0	0	0	0		Ericaceae	0	0	0	0	0	0	0	0	0	0.204918	0	0	0	0	0	0	0	0	0
		Rubus	0	0	0	0	0	0	0	0	3	0	0	0	0	0	0	0	0	0	0		Rubus	0	0	0	0	0	0	0	0	1.07527	0	0	0	0	0	0	0	0	0	0
	Vines	Vitis vinifera	0	0	0	0	0	0	0	0	1	0	1	0	1	0	0	2	0	0	0		Vitis vinifera	0	0	0	0	0	0	0	0	0.358423	0	0.144092	0	0.444444	0	0	0.480769	0	0	0
		Hedera	0	0	0	0	0	0	0	0	0	0	0	0	1	0	0	0	0	0	0		Hedera	0	0	0	0	0	0	0	0	0	0	0	0	0.444444	0	0	0	0	0	0
		Viscum	0	0	0	1	0	0	0	0	0	0	0	0	0	0	0	0	0	0	0		Viscum	0	0	0	0.221729	0	0	0	0	0	0	0	0	0	0	0	0	0	0	0
Non-Arboreal Pollen	Crops	Cerealia-type	49	30	33	108	69	22	18	51	16	29	21	127	65	27	15	120	102	89	6		Cerealia-type	9.85915	5.33808	5.34846	23.9468	18.6992	5.56962	4.53401	12.5307	5.73477	5.94262	3.02594	27.8509	28.8889	4.63122	12.2951	28.8462	20.8163	14.7595	6.38298
		Hordeum-type	0	2	0	1	0	0	2	11	0	0	1	3	2	0	0	0	7	4	1		Hordeum-type	0	0.355872	0	0.221729	0	0	0.503778	2.7027	0	0	0.144092	0.657895	0.888889	0	0	0	1.42857	0.66335	1.06383
		Triticum type	4	0	3	0	0	2	0	8	0	14	14	17	4	5	1	0	58	55	8		Triticum type	0.804829	0	0.486224	0	0	0.506329	0	1.9656	0	2.86885	2.01729	3.72807	1.77778	0.857633	0.819672	0	11.8367	9.12106	8.51064
		Vicia faba	0	0	0	0	0	0	0	0	0	0	0	0	0	0	0	1	0	0	0		Vicia faba	0	0	0	0	0	0	0	0	0	0	0	0	0	0	0	0.240385	0	0	0
	Weeds and ruderal/nitrophilous plants	Avena-type	0	0	0	0	0	4	0	1	0	0	0	0	0	0	0	0	0	4	0		Avena-type	0	0	0	0	0	1.01266	0	0.2457	0	0	0	0	0	0	0	0	0	0.66335	0
		Anagallis-type	0	0	0	0	0	0	5	1	0	10	0	2	0	0	0	2	0	0	0		Anagallis-type	0	0	0	0	0	0	1.25945	0.2457	0	2.04918	0	0.438596	0	0	0	0.480769	0	0	0
		Artemisia	0	0	4	0	0	2	0	1	0	19	3	0	1	1	0	0	0	22	0		Artemisia	0	0	0.648298	0	0	0.506329	0	0.2457	0	3.89344	0.432277	0	0.444444	0.171527	0	0	0	3.64842	0
		Calystegia	0	0	1	0	1	1	0	0	1	0	0	0	0	0	0	0	0	0	0		Calystegia	0	0	0.162075	0	0.271003	0.253165	0	0	0.358423	0	0	0	0	0	0	0	0	0	0
		Cannabis/Humulus	0	0	0	0	0	0	1	0	1	0	0	2	0	0	0	0	1	0	0		Cannabis/Humulus	0	0	0	0	0	0	0.251889	0	0.358423	0	0	0.438596	0	0	0	0	0.204082	0	0
		Amaranthaceae	7	2	13	12	6	0	1	5	2	1	7	12	9	2	0	7	3	2	2		Amaranthaceae	1.40845	0.355872	2.10697	2.66075	1.62602	0	0.251889	1.2285	0.716846	0.204918	1.00865	2.63158	4	0.343053	0	1.68269	0.612245	0.331675	2.12766
		Cirsium/Carduus-type	4	0	0	0	0	0	8	0	1	1	2	0	0	2	0	0	2	0	0		Cirsium/Carduus-type	0.804829	0	0	0	0	0	2.01511	0	0.358423	0.204918	0.288184	0	0	0.343053	0	0	0.408163	0	0
		Convolvulus arvensis	1	0	3	2	0	0	0	5	1	0	1	0	1	0	0	0	2	0	0		Convolvulus arvensis	0.201207	0	0.486224	0.443459	0	0	0	1.2285	0.358423	0	0.144092	0	0.444444	0	0	0	0.408163	0	0
		Euphorbia	0	0	0	0	0	0	2	0	0	0	1	0	0	0	0	3	0	0	0		Euphorbia	0	0	0	0	0	0	0.503778	0	0	0	0.144092	0	0	0	0	0.721154	0	0	0
		Fallopia convolvulus	0	2	2	3	0	0	0	0	0	0	0	0	0	0	0	0	0	0	0		Fallopia convolvulus	0	0.355872	0.324149	0.665188	0	0	0	0	0	0	0	0	0	0	0	0	0	0	0
		Galium-type	0	0	0	0	0	1	0	0	0	0	0	0	0	0	0	0	0	0	0		Galium-type	0	0	0	0	0	0.253165	0	0	0	0	0	0	0	0	0	0	0	0	0
		Malva sylvestris-type	0	0	1	1	1	1	1	2	5	2	0	0	0	0	0	0	0	0	0		Malva sylvestris-type	0	0	0.162075	0.221729	0.271003	0.253165	0.251889	0.4914	1.79211	0.409836	0	0	0	0	0	0	0	0	0
		Papaver roheas-type	0	2	0	0	0	0	1	1	0	0	0	0	0	1	0	0	0	0	0		Papaver roheas-type	0	0.355872	0	0	0	0	0.251889	0.2457	0	0	0	0	0	0.171527	0	0	0	0	0
		Polygonum aviculare	1	3	1	4	1	0	0	2	0	1	0	7	0	0	0	0	0	0	0		Polygonum aviculare	0.201207	0.533808	0.162075	0.886918	0.271003	0	0	0.4914	0	0.204918	0	1.53509	0	0	0	0	0	0	0
		Polygonum persicaria	0	0	0	1	0	0	0	0	1	2	0	0	0	0	0	0	0	1	0		Polygonum persicaria	0	0	0	0.221729	0	0	0	0	0.358423	0.409836	0	0	0	0	0	0	0	0.165837	0
		Potentilla-type	0	0	0	0	0	0	0	0	0	1	0	0	0	0	0	0	0	0	2		Potentilla-type	0	0	0	0	0	0	0	0	0	0.204918	0	0	0	0	0	0	0	0	2.12766
		Silene-type	0	0	0	0	0	0	5	1	0	8	0	0	0	0	0	0	0	7	0		Silene-type	0	0	0	0	0	0	1.25945	0.2457	0	1.63934	0	0	0	0	0	0	0	1.16086	0
		Solanum nigrum-type	0	0	0	0	0	0	0	0	0	1	0	0	0	0	0	0	0	0	0		Solanum nigrum-type	0	0	0	0	0	0	0	0	0	0.204918	0	0	0	0	0	0	0	0	0
		Urtica	5	2	3	0	0	0	1	1	0	1	1	2	1	0	0	0	0	0	0		Urtica	1.00604	0.355872	0.486224	0	0	0	0.251889	0.2457	0	0.204918	0.144092	0.438596	0.444444	0	0	0	0	0	0
		Xanthium-type	0	0	0	0	0	0	1	0	0	0	0	0	0	0	0	0	0	0	0		Xanthium-type	0	0	0	0	0	0	0.251889	0	0	0	0	0	0	0	0	0	0	0	0
	Pastures/Meadows	Agrimonia	0	0	0	0	0	0	2	0	0	0	0	0	0	0	0	0	0	2	0		Agrimonia	0	0	0	0	0	0	0.503778	0	0	0	0	0	0	0	0	0	0	0.331675	0
		Centaurea nigra-type	13	12	28	26	13	8	17	19	15	22	8	33	6	6	4	12	10	97	0		Centaurea nigra-type	2.61569	2.13523	4.53809	5.76497	3.52304	2.02532	4.28212	4.6683	5.37634	4.5082	1.15274	7.23684	2.66667	1.02916	3.27869	2.88462	2.04082	16.0862	0
		Cichorieae	15	3	2	3	8	11	10	10	23	12	11	11	2	10	1	11	9	22	6		Cichorieae	3.01811	0.533808	0.324149	0.665188	2.16802	2.78481	2.51889	2.457	8.24373	2.45902	1.58501	2.41228	0.888889	1.71527	0.819672	2.64423	1.83673	3.64842	6.38298
		Plantago lanceolata-type	0	7	1	0	0	0	1	0	0	7	6	1	2	1	0	2	4	1	1		Plantago lanceolata-type	0	1.24555	0.162075	0	0	0	0.251889	0	0	1.43443	0.864553	0.219298	0.888889	0.171527	0	0.480769	0.816327	0.165837	1.06383
		Ranunculus acris-type	17	64	28	7	0	5	24	7	12	4	107	4	1	16	0	11	4	2	1		Ranunculus acris-type	3.42052	11.3879	4.53809	1.55211	0	1.26582	6.04534	1.7199	4.30108	0.819672	15.4179	0.877193	0.444444	2.74443	0	2.64423	0.816327	0.331675	1.06383
		Rumex acetosa-type	0	0	0	0	0	0	0	0	0	2	0	0	0	0	0	0	0	0	0		Rumex acetosa-type	0	0	0	0	0	0	0	0	0	0.409836	0	0	0	0	0	0	0	0	0
		Trifolium repens	0	0	0	0	0	0	0	0	0	0	0	0	0	0	0	0	1	0	1		Trifolium repens	0	0	0	0	0	0	0	0	0	0	0	0	0	0	0	0	0.204082	0	1.06383
		Trifolium-type	0	0	2	0	0	0	0	0	0	2	0	0	0	0	0	2	0	1	1		Trifolium-type	0	0	0.324149	0	0	0	0	0	0	0.409836	0	0	0	0	0	0.480769	0	0.165837	1.06383
		Valerianella	0	0	0	0	0	0	1	0	0	0	0	0	0	0	0	0	0	0	0		Valerianella	0	0	0	0	0	0	0.251889	0	0	0	0	0	0	0	0	0	0	0	0
	Dry grasslands/meadows	Dianthus-type	0	4	0	1	0	0	0	0	1	0	0	3	0	3	0	0	0	0	0		Dianthus-type	0	0.711744	0	0.221729	0	0	0	0	0.358423	0	0	0.657895	0	0.51458	0	0	0	0	0
		Helianthemum	7	6	10	7	1	3	3	10	2	102	5	0	0	2	0	1	0	8	1		Helianthemum	1.40845	1.06762	1.62075	1.55211	0.271003	0.759494	0.755668	2.457	0.716846	20.9016	0.720461	0	0	0.343053	0	0.240385	0	1.3267	1.06383
		Limonium-type	0	1	0	0	0	0	0	0	1	0	0	0	0	0	0	0	0	0	0		Limonium-type	0	0.177936	0	0	0	0	0	0	0.358423	0	0	0	0	0	0	0	0	0	0
		Linum alpinum-type	0	0	0	0	0	0	1	0	0	0	0	0	1	0	0	1	0	0	0		Linum alpinum-type	0	0	0	0	0	0	0.251889	0	0	0	0	0	0.444444	0	0	0.240385	0	0	0
		Orlaya grandiflora	0	0	1	0	0	0	0	0	2	0	0	0	0	1	0	0	0	0	0		Orlaya grandiflora	0	0	0.162075	0	0	0	0	0	0.716846	0	0	0	0	0.171527	0	0	0	0	0
		Polygala	1	0	0	0	0	0	0	0	1	0	2	0	0	0	0	0	0	0	0		Polygala	0.201207	0	0	0	0	0	0	0	0.358423	0	0.288184	0	0	0	0	0	0	0	0
		Rhinanthus-type	0	0	2	1	0	0	0	0	0	0	1	0	0	0	0	0	0	0	0		Rhinanthus-type	0	0	0.324149	0.221729	0	0	0	0	0	0	0.144092	0	0	0	0	0	0	0	0
		Sanguisorba minor	0	2	1	0	0	0	1	0	0	0	1	0	0	0	0	0	0	0	0		Sanguisorba minor	0	0.355872	0.162075	0	0	0	0.251889	0	0	0	0.144092	0	0	0	0	0	0	0	0
		Saxifraga-type	0	7	0	0	2	0	0	0	0	0	2	1	0	0	0	0	0	1	0		Saxifraga-type	0	1.24555	0	0	0.542005	0	0	0	0	0	0.288184	0.219298	0	0	0	0	0	0.165837	0
		Scabiosa columbaria	7	1	1	2	4	3	0	2	1	1	0	1	0	0	0	1	4	0	0		Scabiosa columbaria	1.40845	0.177936	0.162075	0.443459	1.08401	0.759494	0	0.4914	0.358423	0.204918	0	0.219298	0	0	0	0.240385	0.816327	0	0
		Teucrium	0	0	0	0	0	0	0	0	0	0	0	0	0	0	0	1	0	0	0		Teucrium	0	0	0	0	0	0	0	0	0	0	0	0	0	0	0	0.240385	0	0	0
	Other herbs	Apiaceae (cf. Daucus)	0	0	1	0	2	1	1	1	0	0	4	1	5	0	0	4	0	15	0		Apiaceae (cf. Daucus)	0	0	0.162075	0	0.542005	0.253165	0.251889	0.2457	0	0	0.576369	0.219298	2.22222	0	0	0.961538	0	2.48756	0
		Apiaceae (cf. Apium)	0	0	0	0	0	0	0	1	1	0	1	0	5	0	0	0	0	0	0		Apiaceae (cf. Apium)	0	0	0	0	0	0	0	0.2457	0.358423	0	0.144092	0	2.22222	0	0	0	0	0	0
		Asteraceae	1	6	9	22	3	4	9	16	2	15	13	11	2	1	0	3	4	33	1		Asteraceae	0.201207	1.06762	1.45867	4.87805	0.813008	1.01266	2.267	3.9312	0.716846	3.07377	1.8732	2.41228	0.888889	0.171527	0	0.721154	0.816327	5.47264	1.06383
		Brassicaceae	0	0	0	0	0	0	0	0	1	0	0	0	2	0	0	0	0	1	0		Brassicaceae	0	0	0	0	0	0	0	0	0.358423	0	0	0	0.888889	0	0	0	0	0.165837	0
		Caryophyllaceae	10	17	7	6	1	1	15	16	8	23	3	10	1	0	0	1	3	2	1		Caryophyllaceae	2.01207	3.02491	1.13452	1.33038	0.271003	0.253165	3.77834	3.9312	2.86738	4.71311	0.432277	2.19298	0.444444	0	0	0.240385	0.612245	0.331675	1.06383
		Fabaceae	0	0	0	0	0	0	0	0	0	0	0	0	0	0	0	2	0	0	0		Fabaceae	0	0	0	0	0	0	0	0	0	0	0	0	0	0	0	0.480769	0	0	0
		Poaceae	138	103	276	135	165	301	93	124	107	95	110	154	65	95	71	98	68	36	11		Poaceae	27.7666	18.3274	44.7326	29.9335	44.7154	76.2025	23.4257	30.4668	38.3513	19.4672	15.8501	33.7719	28.8889	16.295	58.1967	23.5577	13.8776	5.97015	11.7021
		Ranunculaceae	2	20	0	0	1	0	0	0	0	0	1	1	0	0	0	0	0	0	0		Ranunculaceae	0.402414	3.55872	0	0	0.271003	0	0	0	0	0	0.144092	0.219298	0	0	0	0	0	0	0
		Scrophulariaceae	0	0	0	1	0	0	0	0	0	0	1	0	1	0	0	0	0	0	0		Scrophulariaceae	0	0	0	0.221729	0	0	0	0	0	0	0.144092	0	0.444444	0	0	0	0	0	0
		Ballota-type (cf. Stachys)	0	0	15	0	0	1	6	0	0	7	24	0	0	1	0	1	0	101	0		Ballota-type (cf. Stachys)	0	0	2.43112	0	0	0.253165	1.51134	0	0	1.43443	3.45821	0	0	0.171527	0	0.240385	0	16.7496	0
		Mentha-type	0	0	3	2	0	1	0	3	0	0	1	0	1	1	0	0	0	2	0		Mentha-type	0	0	0.486224	0.443459	0	0.253165	0	0.737101	0	0	0.144092	0	0.444444	0.171527	0	0	0	0.331675	0
	Wet meadows	Gratiola officinalis	0	0	17	0	0	0	0	0	0	0	0	1	0	0	0	0	0	0	0		Gratiola officinalis	0	0	2.75527	0	0	0	0	0	0	0	0	0.219298	0	0	0	0	0	0	0
		Lythrum salicaria-type	0	0	0	0	0	0	0	0	0	0	0	0	0	1	0	0	0	0	0		Lythrum salicaria-type	0	0	0	0	0	0	0	0	0	0	0	0	0	0.171527	0	0	0	0	0
		Rubiaceae	0	0	0	0	0	0	0	0	0	1	0	0	0	0	0	0	0	0	0		Rubiaceae	0	0	0	0	0	0	0	0	0	0.204918	0	0	0	0	0	0	0	0	0
		Solanum dulcamara	0	0	0	0	0	0	0	0	0	0	2	0	0	1	0	0	0	0	0		Solanum dulcamara	0	0	0	0	0	0	0	0	0	0	0.288184	0	0	0.171527	0	0	0	0	0
		Thalictrum	2	0	0	0	0	0	0	0	0	0	0	0	0	0	0	0	0	0	0		Thalictrum	0.402414	0	0	0	0	0	0	0	0	0	0	0	0	0	0	0	0	0	0
		Valeriana	2	0	0	0	0	0	0	1	2	0	0	2	0	0	0	1	1	0	0		Valeriana	0.402414	0	0	0	0	0	0	0.2457	0.716846	0	0	0.438596	0	0	0	0.240385	0.204082	0	0
		Viola odorata-type	0	0	0	5	0	0	1	0	0	0	0	0	1	0	0	3	0	0	0		Viola odorata-type	0	0	0	1.10865	0	0	0.251889	0	0	0	0	0	0.444444	0	0	0.721154	0	0	0
	Hygrophytes and aquatic plants	Cyperaceae	156	196	80	66	69	15	132	72	24	5	198	1	6	360	25	95	191	62	44		Cyperaceae	31.3883	34.8754	12.966	14.6341	18.6992	3.79747	33.2494	17.6904	8.60215	1.02459	28.5303	0.219298	2.66667	61.7496	20.4918	22.8365	38.9796	10.2819	46.8085
		Carex	9	0	0	0	0	0	12	10	0	3	27	0	0	0	0	0	0	2	0		Carex	1.81087	0	0	0	0	0	3.02267	2.457	0	0.614754	3.89049	0	0	0	0	0	0	0.331675	0
		Scirpus	4	0	11	3	0	2	0	0	0	0	0	0	0	0	0	0	0	0	0		Scirpus	0.804829	0	1.78282	0.665188	0	0.506329	0	0	0	0	0	0	0	0	0	0	0	0	0
		Sparganium-type	0	0	0	0	0	0	0	2	0	0	0	1	0	0	0	0	0	0	0		Sparganium-type	0	0	0	0	0	0	0	0.4914	0	0	0	0.219298	0	0	0	0	0	0	0
		Typha angustifolia	0	0	0	0	2	0	0	0	0	0	5	0	0	0	0	0	0	0	0		Typha angustifolia	0	0	0	0	0.542005	0	0	0	0	0	0.720461	0	0	0	0	0	0	0	0
		Alisma-type	0	3	0	0	0	0	0	0	0	0	0	0	0	0	0	0	0	0	0		Alisma-type	0	0.533808	0	0	0	0	0	0	0	0	0	0	0	0	0	0	0	0	0
		Butomus umbellatus	0	0	1	0	0	0	0	0	0	0	0	0	0	0	0	0	0	0	0		Butomus umbellatus	0	0	0.162075	0	0	0	0	0	0	0	0	0	0	0	0	0	0	0	0
		Callitriche	0	0	0	0	0	0	0	0	0	0	2	0	0	0	0	0	0	0	0		Callitriche	0	0	0	0	0	0	0	0	0	0	0.288184	0	0	0	0	0	0	0	0
		Equisetum	18	0	18	5	2	0	0	0	20	0	0	0	1	0	0	0	0	0	0		Equisetum	3.62173	0	2.91734	1.10865	0.542005	0	0	0	7.16846	0	0	0	0.444444	0	0	0	0	0	0
Ferns	Ferns	Polypodiaceae	10	0	0	2	3	7	0	1	0	2	2	8	0	0	0	2	1	0	0		Polypodiaceae	1.97239	0	0	0.437158	0.794702	1.73697	0	0.245098	0	0.407332	0.287356	1.71123	0	0	0	0.477327	0.203252	0	0
		Trilete fern spore	1	0	2	1	4	0	0	0	0	1	0	3	0	0	0	1	0	0	0		Trilete fern spore		0	0.322061	0.218579	1.0596	0	0	0	0	0.203666	0	0.641711	0	0	0	0.238663	0	0	0
Unidentifiable	Unidentifiable	Unidentifiable	15	14	14	8	8	11	5	11	1	7	4	28	1	7	16	10	17	13	2		Unidentifiable	2.9098	2.43267	2.21169	1.72973	2.11361	2.7027	1.24378	2.63158	0.35524	1.41414	0.573066	5.77915	0.442478	1.18644	11.5942	2.34742	3.34646	2.11039	2.08333
Massulae	Pollen clumps	clumps Alnus	0	0	0	0	3	0	0	0	0	0	0	0	0	0	0	0	0	0	0		clumps Alnus	0	0	0	0	0.788436	0	0	0	0	0	0	0	0	0	0	0	0	0	0
		clumps Apiaceae	0	0	0	0	0	0	0	0	0	0	0	0	1	0	0	1	0	2	0		clumps Apiaceae	0	0	0	0	0	0	0	0	0	0	0	0	0.4329	0	0	0.23753	0	0.330579	0
		clumps Poaceae	0	0	1	1	0	0	0	0	2	0	0	0	5	3	0	0	0	0	0		clumps Poaceae	0	0	0.16129	0.219539	0	0	0	0	0.707965	0	0	0	2.1645	0.511945	0	0	0	0	0
		clumps cerealia-type	0	0	0	0	7	5	0	0	0	0	0	0	0	0	0	4	0	0	0		clumps cerealia-type	0	0	0	0	1.83968	1.24688	0	0	0	0	0	0	0	0	0	0.950119	0	0	0
Non-Pollen Palynomorphs	Smut fungi (spores)	cf. Ustilaginales	0	0	0	0	0	0	0	0	0	0	12	0	3	0	0	33	0	0	0		cf. Ustilaginales	0	0	0	0	0	0	0	0	0	0	1.69252	0	1.26582	0	0	7.11207	0	0	0
	Amoeba	Arcella sp. (HdV-352)	3	1	11	3	7	2	0	1	1	0	0	10	0	0	1	1	1	1	0		Arcella sp. (HdV-352)	0.593472	0.177148	1.72684	0.651466	1.73053	0.488998	0	0.240385	0.344234	0	0	1.95122	0	0	0.813008	0.215517	0.200803	0.163666	0
	Spores	Glomus sp. (HdV-207)	0	1	1	1	4	0	0	7	3	0	0	2	0	0	0	1	2	0	1		Glomus sp. (HdV-207)	0	0.177148	0.156986	0.217155	0.988875	0	0	1.68269	1.0327	0	0	0.390244	0	0	0	0.215517	0.401606	0	1.03093
		HdV-361	0	0	0	0	0	2	0	0	0	0	0	0	0	0	0	0	0	0	0		HdV-361	0	0	0	0	0	0.502513	0	0	0	0	0	0	0	0	0	0	0	0	0
	Intestinal parasites (eggs)	Ascaris	0	0	0	0	3	0	0	0	2	0	0	0	0	0	0	0	0	0	0		Ascaris	0	0	0	0	0.741656	0	0	0	0.688468	0	0	0	0	0	0	0	0	0	0
		Trichuris	0	0	0	1	0	0	1	1	3	2	1	0	0	0	0	0	0	0	0		Trichuris	0	0	0	0.217155	0	0	0.239808	0.240385	1.0327	0.4	0.141044	0	0	0	0	0	0	0	0
		Dicrocoelium	2	0	1	1	3	0	2	0	1	4	0	0	1	0	0	0	0	0	0		Dicrocoelium	0.395648	0	0.156986	0.217155	0.741656	0	0.479616	0	0.344234	0.8	0	0	0.421941	0	0	0	0	0	0
	Coprophilous fungal spores	Cercophora sp. (HdV-112)	0	0	0	0	0	0	0	0	0	0	0	2	0	0	0	0	1	0	0		Cercophora sp. (HdV-112)	0	0	0	0	0	0	0	0	0	0	0	0.390244	0	0	0	0	0.200803	0	0
		Coniochaeta sp. (HdV-172)	0	1	4	0	16	2	0	0	0	0	0	24	3	0	0	10	3	6	1		Coniochaeta sp. (HdV-172)	0	0.177148	0.627943	0	3.9555	0.488998	0	0	0	0	0	4.68293	1.26582	0	0	2.15517	0.60241	0.981997	1.03093
		Gelasinospora sp. (HdV-1)	0	0	0	0	0	0	0	0	0	0	0	0	0	0	0	0	0	1	0		Gelasinospora sp. (HdV-1)	0	0	0	0	0	0	0	0	0	0	0	0	0	0	0	0	0	0.163666	0
		Podospora sp. (HdV-368)	0	0	0	0	0	0	0	0	0	0	0	3	0	0	0	0	0	0	1		Podospora sp. (HdV-368)	0	0	0	0	0	0	0	0	0	0	0	0.585366	0	0	0	0	0	0	1.03093
		Sordaria sp. (HdV-55A)	0	0	0	0	0	1	0	0	0	0	2	3	5	0	0	1	0	0	0		Sordaria sp. (HdV-55A)	0	0	0	0	0	0.244499	0	0	0	0	0.282087	0.585366	2.1097	0	0	0.215517	0	0	0
		Sporomiella sp. (HdV-113)	0	0	0	0	0	0	0	0	0	0	0	0	0	0	0	2	0	0	0		Sporomiella sp. (HdV-113)	0	0	0	0	0	0	0	0	0	0	0	0	0	0	0	0.431034	0	0	0
		KIU-200	0	0	0	0	0	0	0	0	0	0	0	8	0	0	0	0	0	0	0		KIU-200	0	0	0	0	0	0	0	0	0	0	0	1.56098	0	0	0	0	0	0	0
		Structure	C	C	C	C	C	C	G	G	G	G	G	F	F	F	E	E	E	E	E		Structure	C	C	C	C	C	C	G	G	G	G	G	F	F	F	E	E	E	E	E		Structure	Average C	Average G	Average F	Average E
		Σ AP	24	67	39	27	18	6	22	23	28	97	108	48	40	46	5	33	16	31	7		Σ AP	4.82897	11.9217	6.32091	5.9867	4.87805	1.51899	5.54156	5.65111	10.0358	19.877	15.562	10.5263	17.7778	7.89022	4.09836	7.93269	3.26531	5.14096	7.44681		Σ AP	5.78264	11.3335	12.0648	5.57683
		Σ NAP	473	495	578	424	351	389	375	384	251	391	586	408	185	537	117	383	474	572	87		Σ NAP	95.171	88.0783	93.6791	94.0133	95.122	98.481	94.4584	94.3489	89.9642	80.123	84.438	89.4737	82.2222	92.1098	95.9016	92.0673	96.7347	94.859	92.5532		Σ NAP	94.0908	88.6665	87.9352	94.4232
		Σ Conifers	4	1	2	4	3	3	0	3	5	1	2	3	0	0	1	1	1	1	1		Σ Conifers	0.804829	0.177936	0.324149	0.886918	0.813008	0.759494	0	0.737101	1.79211	0.204918	0.288184	0.657895	0	0	0.819672	0.240385	0.204082	0.165837	1.06383		Σ Anthropogenic Pollen Indicators	24.1772	27.8417	34.1404	36.3685
		Σ Mesophilous woodlands	10	51	17	16	6	2	10	6	8	7	26	15	3	17	0	4	5	6	0		Σ Mesophilous woodland	2.01207	9.07473	2.75527	3.54767	1.62602	0.506329	2.51889	1.4742	2.86738	1.43443	3.7464	3.28947	1.33333	2.91595	0	0.961538	1.02041	0.995025	0		Σ Conifers	0.50114	0.604464	0.219298	0.498761
		Σ Hygrophilous woodlands	3	12	16	5	5	0	8	4	0	27	21	11	27	15	4	17	5	22	4		Σ Hygrophilous woodland	0.603622	2.13523	2.59319	1.10865	1.35501	0	2.01511	0.982801	0	5.53279	3.02594	2.41228	12	2.5729	3.27869	4.08654	1.02041	3.64842	4.25532		Σ Mesophilous woodland	3.25368	2.40826	2.51292	0.595394
		Σ Shrubs/Vines	7	3	4	2	4	1	4	10	15	62	59	19	10	14	0	11	5	2	2		Σ shrubs/vines	1.40845	0.533808	0.648298	0.443459	1.08401	0.253165	1.00756	2.457	5.37634	12.7049	8.50144	4.16667	4.44444	2.40137	0	2.64423	1.02041	0.331675	2.12766		Σ Hygrophilous woodland	1.29928	2.31133	5.66173	3.25788
		Σ Crops	53	32	36	109	69	24	20	70	16	43	36	147	71	32	16	121	167	148	15		Σ Crops	10.664	5.69395	5.83468	24.1685	18.6992	6.07595	5.03778	17.199	5.73477	8.81148	5.18732	32.2368	31.5556	5.48885	13.1148	29.0865	34.0816	24.5439	15.9574		Σ shrubs/vines	0.728532	6.00945	3.67083	1.22479
		Σ Weeds and ruderal/nitrophilous plants	18	11	28	23	9	9	26	20	12	47	15	25	12	6	0	12	8	36	4		Σ Weeds and ruderal/nitrophilous plants	3.62173	1.9573	4.53809	5.09978	2.43902	2.27848	6.54912	4.914	4.30108	9.63115	2.16138	5.48246	5.33333	1.02916	0	2.88462	1.63265	5.97015	4.25532		Σ Crops	11.856	8.39407	23.0937	23.3569
		Σ Pastures/Meadows	45	86	61	36	21	24	55	36	50	49	132	49	11	33	5	38	28	125	10		Σ Pastures/Meadows	9.05433	15.3025	9.88655	7.98226	5.69106	6.07595	13.8539	8.84521	17.9211	10.041	19.0202	10.7456	4.88889	5.66038	4.09836	9.13462	5.71429	20.7297	10.6383		Σ Weeds and ruderal/nitrophilous plants	3.3224	5.51135	3.94832	2.94855
		Σ Dry grasslands/meadows	15	21	15	11	7	6	5	12	8	103	11	5	1	6	0	4	4	9	1		Σ Dry grasslands/meadows	3.01811	3.73665	2.43112	2.43902	1.89702	1.51899	1.25945	2.9484	2.86738	21.1066	1.58501	1.09649	0.444444	1.02916	0	0.961538	0.816327	1.49254	1.06383		Σ Pastures/Meadows	8.99877	13.9363	7.09829	10.063
		Σ Other herbs	151	146	311	166	172	309	124	161	119	140	158	177	82	98	71	109	75	190	13		Σ Other herbs	30.3823	25.9786	50.4052	36.8071	46.6125	78.2278	31.2343	39.5577	42.6523	28.6885	22.7666	38.8158	36.4444	16.8096	58.1967	26.2019	15.3061	31.5091	13.8298		Σ Dry grasslands/meadows	2.50682	5.95336	0.856698	0.866846
		Σ Wet meadows	4	0	17	5	0	0	1	1	2	1	2	3	1	2	0	4	1	0	0		Σ Wet meadows	0.804829	0	2.75527	1.10865	0	0	0.251889	0.2457	0.716846	0.204918	0.288184	0.657895	0.444444	0.343053	0	0.961538	0.204082	0	0		Σ Other herbs	44.7356	32.9799	30.6899	29.0087
		Σ Hygrophytes and aquatic plants	187	199	110	74	73	17	144	84	44	8	232	2	7	360	25	95	191	64	44		Σhygrophytes and aquatic plants	37.6258	35.4093	17.8282	16.408	19.7832	4.3038	36.272	20.6388	15.7706	1.63934	33.4294	0.438596	3.11111	61.7496	20.4918	22.8365	38.9796	10.6136	46.8085		Σ Wet meadows	0.778124	0.341508	0.481797	0.233124
		Σ Ferns	11	0	2	3	7	7	0	1	0	3	2	11	0	0	0	3	1	0	0		Σ Ferns	1.97239	0	0.322061	0.655738	1.8543	1.73697	0	0.245098	0	0.610998	0.287356	2.35294	0	0	0	0.71599	0.203252	0	0		Σhygrophytes and aquatic plants	21.893	21.55	21.7664	27.946
		Σ Pollen clumps	0	0	1	1	10	5	0	0	2	0	0	0	6	3	0	5	0	2	0		Σ Pollen clumps	0	0	0.16129	0.219539	2.62812	1.24688	0	0	0.707965	0	0	0	2.5974	0.511945	0	1.18765	0	0.330579	0		Σ Ferns	1.09024	0.22869	0.784314	0.183848
		Σ Intestinal parasites (eggs)	2	0	1	2	6	0	3	1	6	6	1	0	1	0	0	0	0	0	0		Σ Intestinal parasites (eggs)	0.395648	0	0.156986	0.434311	1.48331	0	0.719424	0.240385	2.0654	1.2	0.141044	0	0.421941	0	0	0	0	0	0		Σ Massulae	0.709305	0.141593	1.03645	0.303645
		Σ Coprophilous fungal spores	0	1	4	0	16	3	0	0	0	0	2	40	8	0	0	13	4	7	2		Σ Coprophilous fungal spores	0	0.177148	0.627943	0	3.9555	0.733496	0	0	0	0	0.282087	7.80488	3.37553	0	0	2.80172	0.803213	1.14566	2.06186		Σ Intestinal parasites (eggs)	0.41171	0.873251	0.140647	0
																																												Σ Coprophilous fungal spores	0.915681	0.0564175	3.7268	1.36249
																																												Σ Coprophilous Indicators	1.32739	0.929669	3.86745	1.36249
																																												Σ Unidentifiable	2.35003	1.24356	2.46936	4.29636
